# Supplementary material for: Lipoxygenase in Wheat: Genetic Control and Impact on Stability of Lutein and Lutein Esters
Source: Foods. 2021 May 20;10(5):1149. doi: 10.3390/foods10051149 (PMC8160724; doi:10.3390/foods10051149)
Supplement: Supplementary file 1 [file foods-10-01149-s001.zip]

Archive with 1 entries (1 files):
- foods-1188047-supplementary.xlsx
