# Supplementary material for: Lipoxygenase in Wheat: Genetic Control and Impact on Stability of Lutein and Lutein Esters
Source: Foods. 2021 May 20;10(5):1149. doi: 10.3390/foods10051149 (PMC8160724; doi:10.3390/foods10051149)
Supplement: Supplementary file 1 [file foods-10-01149-s001.zip › foods-1188047-supplementary.xlsx]

## Sheet: Table S1
Table S1.Wheat varieties on which an A>C SNP associated with lipoxygenase activity was assayed.
Annuello
Axe
Beckom
Binnu
Bowie
BT-Schomburghk
Bumper
Cadoux
Calingiri
Cascades
Chara
Chinese Spring
Condo
Coolah
Cosmick
EGA Wylie
Hatchet CL Plus
Hydra
Hydra
Indis
King Rock
Kukri
LongReach Lancer
LongReach Spitfire
Mace
Mackellar
Mitch
Molineux
Raven
Sentinel
Sunco
Sunlamb
Suntime
Suntop
Sunvale
Supreme
Tammin
Tasman
Thatcher
Trident
Viking
Wallup
Westonia
Wyalkatchem
Yandanooka
Yenda
Yitpi
Zen
Zippy

## Sheet: Table S2
Table S2. SNPs mapped on chromosome 4D in the AUS30666/DM5685*B12 mapping population							To complete this table, I need
								marker names from Judy
Marker	Position (cM)	Allele-specific primers	Common primer	Source of SNP sequence	SNP sequence			primer sequences and SNP ID for LOX_4D17 primer sequences for LOX_4D17.
wri342	0	GAAGGTGACCAAGTTCATGCTCTACAAATCCGTCGCCTCCG	GCGAGCCTGGCGAGGGTGTT	DArTseq genotyping by sequencing	GCGAGGTGGGAGGCGAGCCTGGCGAGGGTGTTGAGCGCCGACTCCTGCAGCGCGGGGGGCGAGGAGG[C/A]GGAGGCGACGGATTTGTAGAGGAAGGTGAGGAGATCGGGCCAGGAGCCGGAGGGCAGCAGGTAGGTGGCGAGCT			to double check wri names and obtain GBS sequences for the TaEPG markers
		GAAGGTCGGAGTCAACGGATTCTCTACAAATCCGTCGCCTCCT
tplb0035d20_905	23.6536	GAAGGTGACCAAGTTCATGCTGGCTGGTGCTGGTTTGAACTGT	TCACCAATGGAGTATCAGGAGTCGT	90k Wheat SNP array (Wang et al. 2014)	GCTTTGAAGTGCATGAAGCTTCTTGTCAAGGCTGGTGCTGGTTTGAACTG[T/C]ACGACTCCTGATACTCCATTGGTGATAGCAACCAGCAAAGACTTAACTGA
		GAAGGTCGGAGTCAACGGATTGCTGGTGCTGGTTTGAACTGC
D_GDRF1KQ02H6V50_210	24.2218	GAAGGTGACCAAGTTCATGCTTCCTGACATAGCGATCGTTATCG	CGGTCATCTAACTGTACATATTGTTTGCAT	90k Wheat SNP array (Wang et al. 2014)	ATCAGCATCTTGTCCATGTTGTCAAGTTCACCAGCTAAGGTTACCCAGCCCCCTCTGCACTATCTACAGTCTAAATGAACGGTCATCTAACTGTACATATTGTTTGCATGCAGGAACGCCCATC[T/C]GATAACGATCGCTATGTCAGGAACTGCCGC
		GAAGGTCGGAGTCAACGGATTGTTCCTGACATAGCGATCGTTATCA
D_GDS7LZN02GPV21_278	24.2218	GAAGGTGACCAAGTTCATGCTGACATCTCTCATCTCACCGAC	AAGCATCGACAAGATTTCATATTTCGTCTT	90k Wheat SNP array (Wang et al. 2014)	CGGCATCCTGGTCGACCCTCAGACATCCGCATAGAAGCTCAAGTGGAACCTGCAGATTCTCGTTGTTGTCTACTCGGTAAGAGGATATTGGTTGCTTCATGTCTGACATCTCTCATCTCACCGA[T/C]GAAGACGAAATATGAAATCTTGTCGATGCTTAATTTGCATTCCAATTCCGAAGGGGGTGTTCAACACTGGCGTTTCGTTGGTCCTCATATCATGGGATGTGAAGCATCGC
		GAAGGTCGGAGTCAACGGATTCTGACATCTCTCATCTCACCGAT
D_GBB4FNX02G3VH5_90	24.79	GAAGGTGACCAAGTTCATGCTGAGCAAACTGTTCGAGTCAGCG	GCCTGGCAATTTTGTGAAGAAGAGGAA	90k Wheat SNP array (Wang et al. 2014)	GGACGGAGAACCCGTGGCGCCATGGTGTGGTTTTATCCAGCCCCACTCAGCTTTCTGAACTTGGGAGGGAGCAAACTGTTCGAGTCAGC[A/G]TTCCTCTTCTTCACAAAATTGCCAGGCTCAACAGCAACCTGAGAGATCGACGAAGTCGTGGTGCTTCTCTGGAACCTCCCCATGTTCCAATAGGAGAAAGGCTCGTCGTGTTCGCTGCTGGAACT
		GAAGGTCGGAGTCAACGGATTGGAGCAAACTGTTCGAGTCAGCA
D_contig25070_152	25.3647	GAAGGTGACCAAGTTCATGCTCCTCATCGGCGTCTTTGCCC	GCAAAACGCGCAGAAAGACAAGGTT	90k Wheat SNP array (Wang et al. 2014)	TCGCCATCTTATTCTGGAGCTCTTGTTTCTCAGCCGCAGAAATCTCAGGTTCCGCATTGGCAGTAGACTCCTGTGGGTTAGAAGATACCCCCTCACTTTTCAACACCTCATCGGCGTCTTTGCC[A/C]TCCATTTTTCCTGCTTCAACCTTGTCTTTCTGCGCGTTTTGCTTTATACTCTTCCAAACACTGACGATCTCGTCAAGCAATTCTTGTGCTGCCTTTAGATACTTTGAATTCCTGATTGCCCGTGA
		GAAGGTCGGAGTCAACGGATTACCTCATCGGCGTCTTTGCCA
RAC875_c6922_291	31.2051	GAAGGTGACCAAGTTCATGCTACCGACGGCGGCGTCTTC	GCAAGAACATCCGCTACTTCGTCTA	90k Wheat SNP array (Wang et al. 2014)	ATCCTGAAGTAGGGGGGACAGTGGACGAGCTTGACCGACGGCGGCGTCTT[A/C]TTGGTGCCGGCCTGGTAGACGAAGTAGCGGATGTTCTTGCCGTACACGTG
		GAAGGTCGGAGTCAACGGATTGACCGACGGCGGCGTCTTA
Kukri_rep_c68594_530	31.7799	GAAGGTGACCAAGTTCATGCTGTAATGAACTCGGCTGATACCAGA	GAACCTAGAAACACTGAACCATAATCCAA	90k Wheat SNP array (Wang et al. 2014)	ACAATGGATGGACAGAATGCTGTGCCTGTAATGAACTCGGCTGATACCAG[A/G]GTTTTGGATTATGGTTCAGTGTTTCTAGGTTCGCCATCACCGGCGGACGG
		GAAGGTCGGAGTCAACGGATTAATGAACTCGGCTGATACCAGG
RAC875_c65971_317	32.3787	GAAGGTGACCAAGTTCATGCTCCCAGGCGCTGCCTGTACAT	CTGAATGTAGTAGAACCTTAGCTGAACAT	90k Wheat SNP array (Wang et al. 2014)	TGATCTGCAGCTCATCTGGCTGAATGTAGTAGAACCTTAGCTGAACATCC[A/G]TGTACAGGCAGCGCCTGGGGTGACTGCTTCTTCGTTTTCCTTTGCTTCCT
		GAAGGTCGGAGTCAACGGATTCCAGGCGCTGCCTGTACAC
RAC875_c65971_127	32.3787	GAAGGTGACCAAGTTCATGCTTCAACTCCATTGGCAAGTGGC	CGTGTTCTTTGGCCCTCCAGCAA	90k Wheat SNP array (Wang et al. 2014)	CAGCTATCCAACAAGTAAACATCACATCCTTCAACTCCATTGGCAAGTGG[T/C]GGCCGCACCTTGCTGGAGGGCCAAAGAACACGGCTGTTACAGGGGCATAT
		GAAGGTCGGAGTCAACGGATTCTTCAACTCCATTGGCAAGTGGT
D_contig07317_278	35.8932	GAAGGTGACCAAGTTCATGCTAGTAACAAACTGCCATTCAGTGGAC	CAGTTTCCATTCTCAAGCTCCATATAGTA	90k Wheat SNP array (Wang et al. 2014)	TGGGTTGCTGTATGGACAAAGGAGTGCTTTCTACACAGGCTTTAAGCCTTTGACTTAATTCTATACCAATTATAACTTAGTTAATTTACCAGTTTCCATTCTCAAGCTCCATATAGTACTTATT[A/G]TCCACTGAATGGCAGTTTGTTACTTTTCTTTAGAGTTGTCTTAACTCAGGTTTCGCAGCATGTCTCTCCCTCACATACTATTCATGCGAAACTTTATTGATTTTTGTTTTTGTTTTACAGGTTCG
		GAAGGTCGGAGTCAACGGATTAAAGTAACAAACTGCCATTCAGTGGAT
D_contig37975_58	35.8932	GAAGGTGACCAAGTTCATGCTGCATTCTGAATTCTTTCGAGCTGC	AAGTTGAGGAGCAGTATCTGTCTAATGTT	90k Wheat SNP array (Wang et al. 2014)	GGAGCTGACCCAGTTTCAAAAGCAAGTTGAGGAGCAGTATCTGTCTAATGTTGAGAG[T/G]CAGCTCGAAAGAATTCAGAATGCCCGGAATGCTCGGAGGGGGAACGTGCCTGCTAACATGCAGGAAATGGACAAGGAGTTGGACACGCACAGGGCGGAGCATGGCCCAAAGGCTCGGAGGATACC
		GAAGGTCGGAGTCAACGGATTGGCATTCTGAATTCTTTCGAGCTGA
D_contig26695_185	40.4513	GAAGGTGACCAAGTTCATGCTGTGGCCATATGGCTGCAGCTAA	GCCGGCTTCAGTCAGGACGAA	90k Wheat SNP array (Wang et al. 2014)	ACATGGCATACACAAAATTTAATAACGAATGATCTGCAATATATAGCTGCAAGAGTTCAACTGCTATCAATCAATACAACTAAATCAAGAAACCATCTCTGCTGTGGCCATATGGCTGCAGCTA[A/G]ACTGCTAGAGTCTTCTGTTCGTCCTGACTGAAGCCGGCCTGCTCCTGGGCGTATCCTGCTCTTCTCCGCGTTCCTCCGGCAGATCCTCTGCGTCTGAGCTGTAGTTCCGAACATGTCCGATCCTT
		GAAGGTCGGAGTCAACGGATTGGCCATATGGCTGCAGCTAG
D_GBF1XID01CZU6G_169	41.0293	GAAGGTGACCAAGTTCATGCTGGTCCTACGAGGTGGCTGATTT	TGCATCATCCAAGAAGTAGATACCATCTT	90k Wheat SNP array (Wang et al. 2014)	CGATACCTCCCATTGTCATTGTAGGTGTACCGCCGAAATGGGGGGGTGCTAGACCATCACCTCTACACAATTAGAGGTTGCATCATCCAAGAAGTAGATACCATCTTGAAATCCATAGCCGGGA[A/C]AATCAGCCACCTCGTAGGACCTAGAGCGTCCTCGTGCAATGAACAACATCCTTTCATCTAGCTTGGGCAACTCTTCCCAGGTGAGTACAACCAATCCCGCATTGTTGAGGTGTTGCATCATCCGG
		GAAGGTCGGAGTCAACGGATTGTCCTACGAGGTGGCTGATTG
BobWhite_c2987_243	41.0293	GAAGGTGACCAAGTTCATGCTGACACTTTGACAGGAGGACCGTT	AACAGTTATTTAGCTTCCGACAGTTGCAA	90k Wheat SNP array (Wang et al. 2014)	CAGACTCCATAAACAGTTATTTAGCTTCCGACAGTTGCAAGAATGATTTG[A/G]ACGGTCCTCCTGTCAAAGTGTCCGAAAGGATTCATGATGGACACGTCGAA
		GAAGGTCGGAGTCAACGGATTACACTTTGACAGGAGGACCGTC
D_GA8KES402GRIR8_261	41.0293	GAAGGTGACCAAGTTCATGCTCAATCTATGCTTTTGAACATCCTGGG	GGGTTGCGGTGAAGTTTGTCCATA	90k Wheat SNP array (Wang et al. 2014)	TGTGCATTGTTCTTCTGATCACAAGTGATTATACATGTAATGTACTGCTTTTATTCTGGATGGGTGATTCTTTTGCCATTGATCTCAAGGGGTTGCGGTGAAGTTTGTCCATATGTATCTATCT[T/C]CCAGGATGTTCAAAAGCATAGATTGTGTACTTGTCTTTAATAGGGATATTGTGTACTTGTGTTAATAGT
		GAAGGTCGGAGTCAACGGATTACAATCTATGCTTTTGAACATCCTGGA
D_GBUVHFX01EZR9Q_294	41.0293	GAAGGTGACCAAGTTCATGCTTCTTTGTGGAATTTACACATTGTCCAAT	CAAGGGAAAGTTTAAACCAAAAGCTGAGTA	90k Wheat SNP array (Wang et al. 2014)	TAAAGATATTATCACGGACGCTTGTCAGTGAAACTTCACAATACTTTAACGTCAAGTTCGGCTACTGTTTCCACTAAGATATGAACTAGAAGGTTGTTCTTTGTGGAATTTACACATTGTCCAA[T/C]TACTCAGCTTTTGGTTTAAACTTTCCCTTGTTTTGGGATGCGGATTTTGTCAGGGATAATACAGATATATGTGAATCTCGATAAGAACAAAGAAAGAAAGTGTTATGTAGAATACACGACTTGTT
		GAAGGTCGGAGTCAACGGATTCTTTGTGGAATTTACACATTGTCCAAC
D_contig05110_305	41.0293	GAAGGTGACCAAGTTCATGCTAACTGAATTGCGTACTTGCAGTCTC	CAAGATGATTAGAGCAGCATAGTGGATAT	90k Wheat SNP array (Wang et al. 2014)	GAGTGCGGTATTTTTCGGGATCCATATGCTTAGAACGGAGCAAATATCAAGAAGTACAGACAAGAAGAAGTTCATGGCTCTTCTTAGCTTTGAGGTTCATAACTGAATTGCGTACTTGCAGTCT[T/C]CGATATCCACTATGCTGCTCTAATCATCTTGGTCACAAATGGGAACCATCTCACTGACCATCTATCATTCAGGTCCTTGTTGTGGCTTTAACCTCGATAATCTGGTTTTTGCTCAAAGATGCCTT
		GAAGGTCGGAGTCAACGGATTATAACTGAATTGCGTACTTGCAGTCTT
wri344	47.2763	GAAGGTGACCAAGTTCATGCTGCAGCTGCTCCGCCCACA	CGTCCCCGCGGCAAGGGAT	DArTseq genotyping by sequencing	TGGGGGTGGGGGTGGTGTGAGCTCTGCGGCGTGAGAATGTTTACTGCAGGGGCGAGGAGATGCTCGGATGCA[T/C]TGGCTCAAACCATGTGCTTACCGGGTAGCTCATGGACCTGGCTAGCTGCTGGCCTGGTGGCATTGCAGTGCAGCTAGTTGCAGGAAATAAAAGGCA
		GAAGGTCGGAGTCAACGGATTGCAGCTGCTCCGCCCACG
wri333	61.886	GAAGGTGACCAAGTTCATGCTGCAGCTCAAGGACGGC	TTCCACAGCYGCTTGACGGCTA	DArTseq genotyping by sequencing	GAACCTCGTCGGGTCGGGCGGCACGGGGCGCGTGTACCGGCTGCAGCTCAAGGACGG[C/T]GGCGGCACGGTAGCCGTCAAGCRGCTGTGGAAGGGCGACGCGGCGCGGGTCATGGCCGCGGAGATGTCCATCCTCGGTACGA
		GAAGGTCGGAGTCAACGGATTGGCTGCAGCTCAAGGACGGT
wri332	62.9791	GAAGGTGACCAAGTTCATGCTAATGGCATCATTTAATCCAATGCGAG	GGCTTGAGGATACTAGATTCTGCAGAA	DArTseq genotyping by sequencing	CTATTGAAAATGAAGAATTTTGTTGGTCTTCCGGGCTACTTGGCTTGAGGATACTAGATTCTGCAGAA[C/T]TCGCATTGGATTAAATGATGCCATTAAGTTGTTCAGTTAACCCG
		GAAGGTCGGAGTCAACGGATTCTTAATGGCATCATTTAATCCAATGCGAA
wri345	76.2002	GAAGGTGACCAAGTTCATGCTGAAAGGGCTACCAGATGATGATGAT	GTCTGCAGGGAGCTTGTCTGCAA	DArTseq genotyping by sequencing	TGAGGACAGGCCGCCTTTAGCGGAGGACTTCTTAGAAGAAGGGCAACTGGATGTGAGCCTCTGTAATGAGCCCCGGCAGAACGGAGAGTTGTTGAAAGGGCTACCAGATGATGATGA[T/G]CGCTTTGCAGACAAGCTCCCTGCAGACGGAGACAATTTATCTAAATGGCTCTCTGACGAGAGGCGTCTTTC
		GAAGGTCGGAGTCAACGGATTAAAGGGCTACCAGATGATGATGAG
wri334	96.3215	GAAGGTGACCAAGTTCATGCTGGCGCCCGGCAATGCTT	GACTGTCCCGAACGTCCCGAT	DArTseq genotyping by sequencing	CTTGCAGCAGCAGCACCTCGTCAAGATGACGAGCTCCATGGCGGCTGGCGCCCGGCAATGCT[T/G]TCGATCGGGACGTTCGGGACAGTCGAAGGCCGCAGGGGCGAGCTGCAGAAGATGCAGGCGGAGCTCACATTGCT
		GAAGGTCGGAGTCAACGGATTGGCGCCCGGCAATGCTG
wri335	99.2661	GAAGGTGACCAAGTTCATGCTTTTTGGGCCTGGAGTGGACTC	GCTTCAAGCTATAGCTGTAGATCTTCAAA	DArTseq genotyping by sequencing	GGCTCCGCTAAGCTTCAAGCTATAGCTGTAGATCTTCAAACAGATA[G/A]AGTCCACTCCAGGCCCAAAAAATACTGCTTGCATGATCTTGAAACAGATATGTACAAAGAAACTGCAGATTAAAGAAAATTCGGTACGTGCAGCTCGCTCCGACCTC
		GAAGGTCGGAGTCAACGGATTATTTTTTGGGCCTGGAGTGGACTT
wri346	105.176	GAAGGTGACCAAGTTCATGCTCCTTTGCTGCAGTTTTGAACAAAGAAAA	CTGGGCCGGCCCGTSTCTT	DArTseq genotyping by sequencing	TCTTCAGTAACCGCAAACGGACGCATACCCCTCGTGCCGCGCTGGGCCGGCCCGTSTCTTT[T/C]TTTCTTTGTTCAAAACTGCAGCAAAGGTGATACGACAATCAGAACCATTATGTGCACCATT
		GAAGGTCGGAGTCAACGGATTCTTTGCTGCAGTTTTGAACAAAGAAAG
wri351	109.008	GAAGGTGACCAAGTTCATGCTGGACGCGGCAGCCGTGTT	GCTTGCAGAACACGCACCCGTA	DArTseq genotyping by sequencing	CAGCGCCTGCGCCGTGGTGAACCCACGCTTGCAGAACACGCACCCGTAGTACGGCCGGGCGCTAGGGGGC[A/G]ACACGGCTGCCGCGTCCACGTCGCCGTGCCGAGCTGCAGCCACCGCCGGACTGTGGGATCTCACGGCCGCCTCCTCCTCGCTCGACGCCGCTTTGCTGTTGCCAC
		GAAGGTCGGAGTCAACGGATTGGACGCGGCAGCCGTGTC
wri337	112.292	GAAGGTGACCAAGTTCATGCTGTACTGCCTCATGCTGTTGCAG	CAAGTTTCATGTACAACTCTCTGCAGTA	DArTseq genotyping by sequencing	AAGGACGCGTCCTCATGGATCAGCTTCTTGATCGGGGCCGAGGAGGATCTTGGGTACTGCCTCATGCTGTTGCA[G/A]GAGTACTGCAGAGAGTTGTACATGAAACTTGGTCAGGACTTGGAACAATGCCAACAGCTCGACATATGG
		GAAGGTCGGAGTCAACGGATTGGTACTGCCTCATGCTGTTGCAA
wri336	118.332	GAAGGTGACCAAGTTCATGCTGAGACAGCAACGTCTTGCGTG	CCTGCACACGAATGGAACGGCTA	DArTseq genotyping by sequencing	AATGATGCTGTCGCCCGTAATGACAACGAACGTTCAGCCATCAGAAAACTGCAGAGCACATTCTCCTGCACACGAATGGAACGGCTAGACGAG[C/A]ACGCAAGACGTTGCTGTCTCCTAGAGGCCGTGCCCCTGTCGACGGATGGCGCACCCGACGAAGGAT
		GAAGGTCGGAGTCAACGGATTGGAGACAGCAACGTCTTGCGTT
wri338	132.381	GAAGGTGACCAAGTTCATGCTCATGTATAATGGTTTCAGAAATAAGCACTT	AATTCCGGAGTCACTTTGTCCTTTAAGTA	DArTseq genotyping by sequencing	GGAATTCCGGAGTCACTTTGTCCTTTAAGTAC[A/G]AGTGCTTATTTCTGAAACCATTATACATGAACGTTGCTGCAGGATGATCTGGACGAGAGGGTCGAGGACACGAGCACCCAGCTGC
		GAAGGTCGGAGTCAACGGATTATGTATAATGGTTTCAGAAATAAGCACTC
wri350	132.381	GAAGGTGACCAAGTTCATGCTGGCGATGAGGACTTGCCTGTG	CTACTCCCTCGCCGACGGCTT	DArTseq genotyping by sequencing	CGCTCCCGCAGCACGCGCTGGTCGCGCTCACGAAGCCTGCAGCCTGCGGGTCGGCGATGAGGACTTGCCTGT[G/A]GGCGAAGCCGTCGGCGAGGGAGTAGGCCAGGCCCGGCAGCCTGGGCGCTAGGTCGGCGAGGAAGGACTCGAGGGCGCCATTGAACCCGGCCGCGAGCTCGTTTG
		GAAGGTCGGAGTCAACGGATTGGCGATGAGGACTTGCCTGTA
wri347	133.565	GAAGGTGACCAAGTTCATGCTCCGTGGTTGTGCCTGCAGAC	GTTATGGTATGGAAGCGAAGCCGAT	DArTseq genotyping by sequencing	GAAAGAGTGCGTCGGTGTCGTGTTCCTTGTACCGTGGTTGTGCCTGCAGA[C/A]TATCGGCTTCGCTTCCATACCATAACTGCTCCATTCCGGTGGAGCAGAACAGCA
		GAAGGTCGGAGTCAACGGATTACCGTGGTTGTGCCTGCAGAA
wri349	142.59	GAAGGTGACCAAGTTCATGCTCAACTCGATCCCAACCGGAAAC	CCATCTGCTGGTACTGCCGCAT	DArTseq genotyping by sequencing	CACAAACCATCATCAATTTGCTGCAACTCGATCCCAACCGGAAA[C/G]AGAATGCGGCAGTACCAGCAGATGGCCCTGCAGGGTGCCGCTGCCGAACGCAAACACGCCGCCGCCACCGCCTTT
		GAAGGTCGGAGTCAACGGATTCAACTCGATCCCAACCGGAAAG
wri339	148.203	GAAGGTGACCAAGTTCATGCTGTACAGCTGAGCCTTAATGCTATAG	GATCCATGCATGCAGAGTACGTACTT	DArTseq genotyping by sequencing	CAGTGCAGCAACCGGACGGACATCATCATCAGCTCAGCTGCCGTCATGTCGAGCACTCAGTAGCAGTACAGCTGAGCCTTAATGCTATA[G/C]TAAGTACGTACTCTGCATGCATGGATCGACAACCTGCAGAATAAATTTGTGAATCTACTGGAAAT
		GAAGGTCGGAGTCAACGGATTGTACAGCTGAGCCTTAATGCTATAC
wri348	161.3	GAAGGTGACCAAGTTCATGCTCGGGAGAAGCTGCAGCAGC	CGATGGTGGCCAAGGACACGAA	DArTseq genotyping by sequencing	GTTGTCTTATCACGCACCTTCTTGAGGCCGGGGACGATGGTGGCCAAGGACACGAACT[G/C]CTGCTGCAGCTTCTCCCGCCGCTTGCGCTCGGCGATGACGTGCTCCTGCGCGTTCGCCGGCGCCCTGCTCCGCCTCTCCG
		GAAGGTCGGAGTCAACGGATTCGGGAGAAGCTGCAGCAGG

## Sheet: Figure S1
Figure S1
QTL map of Cranbrook/Halberd chromosome 4B using the map published by Chalmers et al. 2001 plus the Lpx-B1.1 marker reported by Carrera et al. 2007.
Lpx-B1.1 is the marker for the lipoxygenase gene deletion reported by Carrera et al 2007
csME1 is the perfect marker for the semi-dwarfing gene, Rht-B1							Green vertical lines represent suggestive, significant and highly significant (going from left to right) levels of trait marker linkage

## Sheet: Figure S2
Figure S2
QTL map of AUS30666/DM5685*B12 chromosome 4D. The the two test statistic scans show LRS values from two successive phenotyping experiments. The broken line represents the significance threshold at a genome-wide significance level of 0.01.
